# Supplementary material for: Noninvasive Neurally Adjusted Ventilation versus Nasal Continuous or Intermittent Positive Airway Pressure for Preterm Infants: A Systematic Review and Meta-Analysis
Source: Children (Basel). 2023 Dec 18;10(12):1935. doi: 10.3390/children10121935 (PMC10741611; doi:10.3390/children10121935)
Supplement: Supplementary file 1 [file children-10-01935-s001.zip]

Archive with 1 entries (1 files):
- children-2669063-supplementary.pdf
